# Supplementary material for: Elucidating the Critical Role of Excipients in Gastric Emptying and Oral Absorption of a Rapidly Eliminated BCS I Drug: Implications from Zidovudine Bioequivalence
Source: Pharmaceutics. 2026 May 22;18(6):634. doi: 10.3390/pharmaceutics18060634 (PMC13306178; doi:10.3390/pharmaceutics18060634)
Supplement: Supplementary file 1 [file pharmaceutics-18-00634-s001.zip]

Archive with 1 entries (1 files):
- pharmaceutics-4288000-supplementary.pdf
